# Supplementary material for: The Effectiveness of Non-Soy Oral Herbal Supplements for Menopausal Symptoms: A Systematic Review
Source: Nutrients. 2026 Jun 23;18(13):2037. doi: 10.3390/nu18132037 (PMC13363246; doi:10.3390/nu18132037)
Supplement: Supplementary file 1 [file nutrients-18-02037-s001.zip]

Archive with 1 entries (1 files):
- nutrients-4310191-supplementary.pdf
